# Supplementary material for: No Major Host Genetic Risk Factor Contributed to A(H1N1)2009 Influenza Severity
Source: PLoS One. 2015 Sep 17;10(9):e0135983. doi: 10.1371/journal.pone.0135983 (PMC4574704; doi:10.1371/journal.pone.0135983)
Supplement: S1 Table — Only rs16954376 remained significant after Bonferroni correction. (XLSX) [file pone.0135983.s002.xlsx]

## Sheet: Severe vs. mild flu cases
SNP	Chr	Pos	Assoc p	Freq Cases	Freq Controls	Freq CEU	OD	OD sd	OD lower (95)	OD up (95)	Info
rs28454025	8	8205444	5.595e-08	0.1579	0	NA	NA	NA	NA	NA	intron of homolog of rat pragma of Rnd2 (SGK223)
rs12633726	3	174758302	5.636e-07	0.439	0.1538	0.1441	4.304	0.3029	2.377	7.793	intron of N-acetylated alpha-linked acidic dipeptidase-like 2 (NAALADL2)
rs4598633	11	96011351	6.016e-07	0.6463	0.3187	0.4915	3.907	0.2805	2.255	6.77	intron of mastermind-like 2 (Drosophila) (MAML2)
rs1508945	14	58034570	1.563e-06	0.122	0	0.0487	NA	NA	NA	NA	intron of solute carrier family 35, member F4 (SLC35F4)
rs3135071	4	2406321	2.835e-06	0.1829	0.02198	0.0759	9.963	0.5807	3.192	31.09	intron of zinc finger, FYVE domain containing 28 (ZFYVE28)
rs572424	11	96011726	4.191e-06	0.1707	0.467	0.3053	0.2349	0.329	0.1233	0.4477	intron of mastermind-like 2 (Drosophila) (MAML2)
rs11174072	12	61948071	5.098e-06	0.1538	0.01149	0.0491	15.64	0.7774	3.408	71.75	156 Kb upstream of family with sequence similarity 19 (chemokine (C-C motif)-like), member A2 (FAM19A2)
rs11719400	3	174690419	5.139e-06	0.5732	0.2802	0.3333	3.449	0.2776	2.002	5.944	intron of N-acetylated alpha-linked acidic dipeptidase-like 2 (NAALADL2)
rs1483035	4	156510036	6.021e-06	0.1707	0.4615	0.4204	0.2402	0.329	0.126	0.4577	108 Kb upstream of guanylate cyclase 1, soluble, alpha 3 (GUCY1A3)
rs13083861	3	174697959	9.532e-06	0.2561	0.55	0.45	0.2817	0.294	0.1583	0.5012	intron of N-acetylated alpha-linked acidic dipeptidase-like 2 (NAALADL2)
rs17023944	4	96379181	1e-05	0.1829	0.02747	0.0841	7.925	0.5359	2.772	22.66	intron of unc-5 homolog C (C. elegans) (UNC5C)
