# Supplementary material for: No Major Host Genetic Risk Factor Contributed to A(H1N1)2009 Influenza Severity
Source: PLoS One. 2015 Sep 17;10(9):e0135983. doi: 10.1371/journal.pone.0135983 (PMC4574704; doi:10.1371/journal.pone.0135983)
Supplement: S2 Table — (XLSX) [file pone.0135983.s003.xlsx]

## Sheet: Severe flu vs. general pop.
SNP	Chr	Pos	Assoc p	Freq Cases	Freq Gen Pop	Freq CEU	OD	OD sd	OD lower (95)	OD up (95)	Info
rs500816	8	20803103	3.147e-32	0.1282	0	0	NA	NA	NA	NA	27.9 Kb upstream of hypothetical LOC286114 |696 Kb upstream of leucine zipper. putative tumor suppressor 1 (LZTS1)
rs643684	2	141063830	5.954e-21	0.08108	0	0	NA	NA	NA	NA	intron of low density lipoprotein receptor-related protein 1B (LRP1B)
rs1996277	2	118282230	1.666e-19	0.2179	0.02222	0.014	12.26	0.3433	6.257	24.03	290 Kb upstream of DEAD (Asp-Glu-Ala-Asp) box polypeptide 18 (DDX18)| 3.08 Mb downstream of dipeptidyl-peptidase 10 (non-functional) (DPP10)
rs7576126	2	65658369	2.402e-17	0.1351	0.007576	0.0089	20.47	0.4915	7.811	53.64	intron of sprouty-related. EVH1 domain containing 2 (SPRED2)
rs34410689	11	65707090	3.039e-17	0.1842	0.01721	0	12.9	0.3796	6.128	27.14	20.4 Kb downstream of DR1-associated protein 1 (negative cofactor 2 alpha) (DRAP1) | 6.0 Kb upstream of testis specific. 10 interacting protein (TSGA10IP)
rs7116495	11	71762085	7.522e-17	0.0641	0	0.012	NA	NA	NA	NA	intron of nuclear mitotic apparatus protein 1 (NUMA1)
rs41300938	X	142717212	1.705e-16	0.0625	0	0.011	NA	NA	NA	NA	L571L synon of SLIT and NTRK-like family. member 4 (SLITRK4)
rs7793359	7	73964235	1.904e-16	0.09459	0.002788	0	37.37	0.7015	9.45	147.8	intron of GTF2I repeat domain containing 1 (GTF2IRD1)
rs1137256	22	42968514	7.752e-15	0.1	0.004682	0	23.62	0.5829	7.536	74.05	T268T synon of serine hydrolase-like 2 (SERHL2)
rs1632862	6	30969003	2.021e-14	0.125	0.009311	0.026	15.2	0.4639	6.123	37.73	17.5 Kb downstream of mucin 21. cell surface associated (MUC21)| 4.7 Kb upstream of panbronchiolitis related mucin-like 1 (MUC22)
rs7904655	10	22838726	8.532e-14	0.05128	0	0	NA	NA	NA	NA	intron of phosphatidylinositol-5-phosphate 4-kinase. type II. alpha (PIP4K2A)
rs11795222	3	44862832	9.47e-14	0.05128	0	0.0086	NA	NA	NA	NA	intron of kinesin family member 15 (KIF15)
rs11551002	19	36362162	1.733e-13	0.05	0	0	NA	NA	NA	NA	L150M missense of amyloid beta (A4) precursor-like protein 1 (APLP1)
rs7718928	5	161836885	1.823e-13	0.05	0	0	NA	NA	NA	NA	254 Kb downstream of gamma-aminobutyric acid (GABA) A receptor. gamma 2 (GABRG2)|1.03 Mb upstream of cyclin G1 (CCNG1)
rs28377390	15	97740738	3.581e-12	0.1026	0.007407	0.0056	15.31	0.515	5.581	42.02	173 Kb downstream of Homo sapiens uncharacterized LOC101927286 (LOC101927286), long non-coding RNA. | 412 Kb downstream of spermatogenesis associated 8 (SPATA8)
rs11711047	3	69963335	2.2e-11	0.04167	0	0.0088	NA	NA	NA	NA	intron of microphthalmia-associated transcription factor (MITF)
rs1845529	8	116163863	6.244e-11	0.03947	0	0	NA	NA	NA	NA	262 Kb downstream of trichorhinophalangeal syndrome I (TRPS1)| 2.9 Mb upstream of CUB and Sushi multiple domains 3 (CSMD3)
rs7777054	7	17612385	6.501e-11	0.03947	0	0.043	NA	NA	NA	NA	221 Kb downstream of sorting nexin 13 (SNX13)| 230 Kb downstream of aryl hydrocarbon receptor (AHR)
rs3014707	1	26009459	8.624e-11	0.03947	0	0	NA	NA	NA	NA	intron of mannosidase. alpha. class 1C. member 1 (MAN1C1)
rs28447319	9	33218922	8.875e-11	0.07317	0.003788	0	20.76	0.6563	5.736	75.16	21.3 Kb upstream of serine peptidase inhibitor. Kazal type 4 (SPINK4)| 51.8 Kb upstream of UDP-Gal:betaGlcNAc beta 1.4- galactosyltransferase. polypeptide 1 (B4GALT1)
rs11216131	11	116633580	1.094e-10	0.03846	0	0.018	NA	NA	NA	NA	R242I missense of BUD13 homolog (S. cerevisiae) (BUD13)
rs35841741	17	5829848	1.183e-10	0.03846	0	0	NA	NA	NA	NA	intron of uncharacterized LOC339166 (LOC339166)
rs11833289	12	55451694	1.332e-10	0.03846	0	0	NA	NA	NA	NA	71.6 Kb upstream of olfactory receptor. family 9. subfamily K. member 2 (OR9K2) | 30.7 Kb downstream of neurogenic differentiation 4 (NEUROD4) differentiation 4 |
rs9876710	3	117571515	1.793e-10	0.0375	0	0	NA	NA	NA	NA	1.05 Mb downstream of immunoglobulin superfamily. member 11 (IGSF11)| 1.14 Mb downstream of Homo sapiens tumor suppressor candidate 7 (non-protein coding) (TUSC7) |
rs12100649	14	46006240	3.335e-10	0.03659	0	0.0048	NA	NA	NA	NA	1.11 Mb downstream of ribosomal protein L10-like (RPL10L)| 337 Kb upstream of Fanconi anemia, complementation group M (FANCM)
rs17623373	4	185121733	4.313e-10	0.09756	0.009259	0.022	11.57	0.4893	4.433	30.18	intron of ectonucleotide pyrophosphatase/phosphodiesterase 6 (ENPP6)
rs4648739	1	1894284	7.581e-10	0.07317	0.004664	0	16.85	0.6171	5.027	56.46	intron of KIAA1751
rs11894344	2	71019243	1.778e-09	0.06757	0.003731	0.013	19.35	0.6822	5.081	73.68	16.5 Kb downstream of C-type lectin domain family 4. member F (CLEC4F)| 1.47 Kb upstream of folliculogenesis specific basic helix-loop-helix (CLEC4F)
rs7312774	12	107305728	2.799e-09	0.05263	0.001859	0.017	29.83	0.8745	5.374	165.6	55.2 Kb upstream of chromosome 12 open reading frame 23 (C12ORF23)| 22.6 Kb downstream of resistance to inhibitors of cholinesterase 8 homolog B (C. elegans) (RIC8B)
rs13107461	4	68978569	2.913e-09	0.08537	0.007605	0.0603	12.18	0.5312	4.3	34.5	intron of transmembrane protease, serine 11F (TMPRSS11F)
rs4261353	3	191695113	1.245e-08	0.04878	0.001866	0.006	27.44	0.8739	4.948	152.1	167 Kb upstream of fibroblast growth factor 12 (FGF12)
rs17031323	3	34151802	2.469e-08	0.09211	0.01019	0.01	9.859	0.4992	3.706	26.23	284 Kb downstream of programmed cell death 6 interacting protein (PDCD6IP)|1.57 Mb upstream of cAMP-regulated phosphoprotein. 21kDa (ARPP21)
rs34334323	9	101009612	4.087e-08	0.02778	0	0.333	NA	NA	NA	NA	intron of TBC1 domain family, member 2 (TBC1D2)
rs718294	1	78564196	4.484e-08	0.0641	0.004647	0.0133	14.67	0.6439	4.153	51.83	intron of GIPC PDZ domain containing family, member 2 (GIPC2)
