# Supplementary material for: No Major Host Genetic Risk Factor Contributed to A(H1N1)2009 Influenza Severity
Source: PLoS One. 2015 Sep 17;10(9):e0135983. doi: 10.1371/journal.pone.0135983 (PMC4574704; doi:10.1371/journal.pone.0135983)
Supplement: S3 Table — (XLSX) [file pone.0135983.s004.xlsx]

## Sheet: Mild flu vs. gen. pop.
SNP	Chr	Pos	Assoc p	Freq Cases	Freq Gen Pop	Freq CEU	OD	OD sd	OD lower (95)	OD up (95)	Info
rs1040026	12	71210678	3.947e-25	0.1222	0.003704	0.0043	37.46	0.5502	12.74	110.1	intron of protein tyrosine phosphatase. receptor type. R (PTPRR)
rs17807909	11	84335666	1.705e-19	0.1337	0.01117	0.027	13.66	0.3667	6.658	28.03	intron of discs. large homolog 2 (Drosophila) (DLG2)
rs16990169	X	32235149	4.967e-14	0.08791	0.006579	0	14.55	0.4608	5.899	35.91	R1318C missense of dystrophin (DMD)
rs28447319	9	33218922	1.127e-13	0.07471	0.003788	0	21.24	0.578	6.84	65.93	21.3 Kb upstream of serine peptidase inhibitor. Kazal type 4 (SPINK4)| 51.8 Kb upstream of UDP-Gal:betaGlcNAc beta 1.4- galactosyltransferase. polypeptide 1 (B4GALT1)
rs7851437	9	28395332	8.87e-13	0.1471	0.02695	0.045	6.225	0.2869	3.547	10.92	intron of leucine rich repeat and Ig domain containing 2 (LINGO2)
rs41284366	10	118187444	1.176e-12	0.09444	0.01017	0.061	10.15	0.396	4.673	22.07	UTR-5 of pancreatic lipase-related protein 3 (PNLIPRP3)
rs12528886	6	130453882	2.624e-12	0.08046	0.006579	0.0094	13.21	0.4706	5.253	33.23	intron of l(3)mbt-like 3 (Drosophila) | intron of l(3)mbt-like 3 (Drosophila) (L3MBTL3)
rs9560417	13	90361716	3.81e-11	0.1786	0.04503	0.028	4.611	0.2498	2.826	7.523	522 Kb upstream of microRNA 622 (MIR622)| 2.03 Mb downstream of SLIT and NTRK-like family. member 5 (SLITRK5)
rs10788289	10	85644615	2.822e-10	0.1744	0.04713	0.048	4.271	0.2469	2.633	6.929	257 Kb upstream of growth hormone inducible transmembrane protein (GHITM)| 898 Kb downstream of neuregulin 3 (NRG3)
rs10034950	4	34910475	3.098e-10	0.07955	0.009311	0.019	9.195	0.4225	4.017	21.05	1.04 Mb downstream of ArfGAP with RhoGAP domain. ankyrin repeat and PH domain 2 (ARAP2)|4.18 Mb downstream of protocadherin 7 (PCDH7)
rs1397427	4	36006905	1.013e-09	0.1954	0.06052	0.044	3.77	0.2301	2.402	5.918	62.6 Kb downstream of ArfGAP with RhoGAP domain. ankyrin repeat and PH domain 2 (ARAP2)| 5.28 Mb downstream of protocadherin 7 (PCDH7)
rs12143151	1	82943781	1.131e-09	0.1647	0.04453	0.045	4.231	0.2541	2.571	6.962	1.39 Mb downstream of tubulin tyrosine ligase-like family. member 7 (TTLL7)| 487 Kb downstream of latrophilin 2 (LPHN2)
rs11101682	10	135111494	1.144e-09	0.03409	0	0	NA	NA	NA	NA	I193T missense of tubulin. gamma complex associated protein 2 (TUBGCP2)
rs9604153	13	114214125	1.144e-09	0.03409	0	0	NA	NA	NA	NA	10.3 Kb downstream of transmembrane and coiled-coil domains 3 (TMC03)| 63.5 Kb upstream of transcription factor Dp-1 (TFDP1)
rs34777570	X	10119248	1.184e-09	0.03409	0	0	NA	NA	NA	NA	9.71 Kb downstream of WWC family member 3 (WWC3)| 33.8 Kb upstream of chloride channel 4 (CLCN4)
rs35110721	12	88517560	1.227e-09	0.03409	0	0	NA	NA	NA	NA	intron of centrosomal protein 290kDa (CEP290)
rs34766442	8	37527671	1.27e-09	0.03409	0	0	NA	NA	NA	NA	25.8 Kb upstream of zinc finger protein 703 (ZNF703)| 734 Kb downstream of potassium channel. subfamily U. member 1 (KCNU1)
rs34357008	2	24137818	1.869e-09	0.03333	0	0	NA	NA	NA	NA	intron of ATPase family. AAA domain containing 2B (ATAD2B)
rs34835598	X	106622105	1.3e-08	0.02976	0	NA	NA	NA	NA	NA	NA
rs4148247	6	30539205	1.452e-08	0.09195	0.0167	0.0044	5.963	0.354	2.98	11.94	UTR-5 of ATP-binding cassette. sub-family F (GCN20). member 1 (ABCF1)
rs41433250	13	31495835	1.623e-08	0.05056	0.003795	0.0046	13.98	0.6066	4.257	45.9	S213S synon of mesenteric estrogen-dependent adipogenesis (MEDAG)
rs201466262	8	52407936	1.63e-08	0.02941	0	0.0255	NA	NA	NA	NA	intron of peroxidasin homolog (Drosophila)-like (PXDNL)
rs35513757	7	158610647	1.674e-08	0.04118	0.001848	0.0167	23.19	0.8062	4.776	112.6	intron of extended synaptotagmin-like protein 2 (ESYT2)
rs41529445	20	44639905	1.973e-08	0.02907	0	0.003	NA	NA	NA	NA	T258I missense of matrix metallopeptidase 9 (gelatinase B, 92kDa gelatinase, 92kDa type IV collagenase) (MMP9)
rs17021683	2	82616450	2.131e-08	0.0407	0.001852	0.0048	22.87	0.8061	4.71	111	468 Kb upstream of dihydrofolate reductase pseudogene (LOC1720)| 1.74 Mb downstream of catenin (cadherin-associated protein). alpha 2 (CTNNA2)
rs16990641	4	35009208	2.224e-08	0.02907	0	0.0047	NA	NA	NA	NA	1.06 Mb downstream of ArfGAP with RhoGAP domain. ankyrin repeat and PH domain 2 (ARAP2)|4.28 Mb downstream of protocadherin 7 (PCDH7)
rs34626661	2	223789309	2.308e-08	0.02874	0	0	NA	NA	NA	NA	D430N missense of acyl-CoA synthetase long-chain family member 3 (ACSL3)
rs138879185	17	6707261	2.308e-08	0.02874	0	0.4185	NA	NA	NA	NA	intron of tektin 1 (TEKT1)
rs11308613	13	38558020	2.378e-08	0.02874	0	0.1561	NA	NA	NA	NA	201Kb downstream of transient receptor potential cation channel, subfamily C, member 4 (TRPC4)
rs10162376	14	81030493	2.757e-08	0.02874	0	0.0094	NA	NA	NA	NA	intron of Homo sapiens centrosomal protein 128kDa (CEP128)
rs13400297	2	228421789	2.991e-08	0.1011	0.02138	0.017	5.151	0.3259	2.719	9.756	UTR-3 of ArfGAP with FG repeats 1 (AGFG1)
rs9276423	6	32710855	3.116e-08	0.02841	0	0.3956	NA	NA	NA	NA	intron of major histocompatibility complex, class II, DQ alpha 2 (HLA-DQA2)
rs35407685	7	140486244	3.314e-08	0.02809	0	NA	NA	NA	NA	NA	intron of v-raf murine sarcoma viral oncogene homolog B1 (BRAF)
rs17432979	10	9064602	3.411e-08	0.02809	0	0.0088	NA	NA	NA	NA	1.76 Mb downstream of surfactant associated 1 (pseudogene) (SFTA1P)| downstream of GATA binding protein 3 (GATA3)
rs1676712	10	127836840	4.071e-08	0.1209	0.03078	0.052	4.329	0.288	2.462	7.614	intron of ADAM metallopeptidase domain 12 (ADAM12)
