# Supplementary material for: No Major Host Genetic Risk Factor Contributed to A(H1N1)2009 Influenza Severity
Source: PLoS One. 2015 Sep 17;10(9):e0135983. doi: 10.1371/journal.pone.0135983 (PMC4574704; doi:10.1371/journal.pone.0135983)
Supplement: S4 Table — (XLSX) [file pone.0135983.s005.xlsx]

## Sheet: all flu cases vs. gen. pop.
SNP	Chr	Pos	Assoc p	Freq Cases	Freq Gen Pop	Freq CEU	OD	OD sd	OD lower (95)	OD up (95)	Info
rs1040026	12	71210678	2.501e-18	0.08846	0.003704	0.0043	26.11	0.5465	8.945	76.19	intron of protein tyrosine phosphatase. receptor type. R (PTPRR)
rs17807909	11	84335666	4.533e-15	0.1024	0.01117	0.027	10.09	0.3565	5.018	20.3	intron of discs. large homolog 2 (Drosophila) (DLG2)
rs28447319	9	33218922	1.323e-14	0.07422	0.003788	0	21.08	0.5548	7.107	62.55	21.3 Kb upstream of serine peptidase inhibitor. Kazal type 4 (SPINK4)| 51.8 Kb upstream of UDP-Gal:betaGlcNAc beta 1.4- galactosyltransferase. polypeptide 1 (B4GALT1)
rs500816	8	20803103	9.921e-14	0.05078	0	0	NA	NA	NA	NA	27.9 Kb upstream of hypothetical LOC286114 |696 Kb upstream of leucine zipper. putative tumor suppressor 1 (LZTS1)
rs16990169	X	32235149	4.333e-11	0.06818	0.006579	0	11.05	0.451	4.565	26.74	R1318C missense of dystrophin (DMD)
rs7851437	9	28395332	1.693e-10	0.119	0.02695	0.045	4.879	0.2707	2.87	8.293	intron of leucine rich repeat and Ig domain containing 2 (LINGO2)
rs10788289	10	85644615	3.77e-09	0.1496	0.04713	0.048	3.556	0.227	2.279	5.549	257 Kb upstream of growth hormone inducible transmembrane protein (GHITM)| 898 Kb downstream of neuregulin 3 (NRG3)
rs1397427	4	36006905	5.319e-09	0.1719	0.06052	0.044	3.222	0.2093	2.138	4.856	62.6 Kb downstream of ArfGAP with RhoGAP domain. ankyrin repeat and PH domain 2 (ARAP2)| 5.28 Mb downstream of protocadherin 7 (PCDH7)
rs34357008	2	24137818	6.673e-09	0.03101	0	0	NA	NA	NA	NA	intron of ATPase family. AAA domain containing 2B (ATAD2B)
rs41433250	13	31495835	2.105e-08	0.04651	0.003795	0.0046	12.8	0.5817	4.095	40.04	S213S synon of mesenteric estrogen-dependent adipogenesis (MEDAG)
rs41284366	10	118187444	2.635e-08	0.06489	0.01017	0.061	6.756	0.3934	3.125	14.61	UTR-5 of pancreatic lipase-related protein 3 (PNLIPRP3)
rs12528886	6	130453882	3.33e-08	0.05469	0.006579	0.0094	8.736	0.4684	3.488	21.88	intron of l(3)mbt-like 3 (Drosophila) | intron of l(3)mbt-like 3 (Drosophila) (L3MBTL3)
rs643684	2	141063830	4.374e-08	0.02756	0	0	NA	NA	NA	NA	intron of low density lipoprotein receptor-related protein 1B (LRP1B)
rs9604153	13	114214125	4.937e-08	0.02734	0	0	NA	NA	NA	NA	10.3 Kb downstream of transmembrane and coiled-coil domains 3 (TMCO3)
